# Supplementary material for: Melatonin Alleviates Retinal Ischemia–Reperfusion Injury by Inhibiting p53–Mediated Ferroptosis
Source: Antioxidants (Basel). 2023 May 29;12(6):1173. doi: 10.3390/antiox12061173 (PMC10295547; doi:10.3390/antiox12061173)
Supplement: Supplementary file 1 [file antioxidants-12-01173-s001.zip]

Archive with 1 entries (1 files):
- antioxidants-2262949-Supplementary materials.pdf
